# Supplementary material for: A bis-sulphamoylated estradiol derivative induces ROS-dependent cell cycle abnormalities and subsequent apoptosis
Source: PLoS One. 2017 Apr 14;12(4):e0176006. doi: 10.1371/journal.pone.0176006 (PMC5391954; doi:10.1371/journal.pone.0176006)
Supplement: S1 File — (XLS) [file pone.0176006.s001.xls]

## Sheet: Crystal Violet
	Crystal violet data		0.4 um EMBS		MDA
	Cells in medium			Vehicle-treated			2 h	2h		4h	4h		6 h	6 h		24 hr	24 hr	24 h
	1	2	3	1	2	3	1	2	3	1	2	3	1	2	3	1	2	3
	0.234	0.214	0.258	0.246	0.232	0.214	0.229	0.247	0.219	0.207	0.246	0.244	0.24	0.189	0.191	0.131	0.082	0.11
	0.205	0.258	0.222	0.241	0.245	0.248	0.208	0.244	0.222	0.245	0.229	0.224	0.231	0.215	0.198	0.116	0.112	0.111
	0.222	0.238	0.236	0.248	0.265	0.255	0.242	0.243	0.251	0.231	0.247	0.251	0.238	0.209	0.168	0.131	0.11	0.112
	0.247	0.258	0.251	0.237	0.258	0.255	0.285	0.189	0.231	0.238	0.244	0.212	0.183	0.203	0.204	0.116	0.103	0.125
	0.261	0.228	0.215	0.234	0.221	0.264	0.243	0.23	0.254	0.21	0.217	0.215	0.19	0.209	0.208	0.109	0.107	0.126
	0.281	0.288	0.26	0.256	0.218	0.238	0.248	0.221	0.236	0.22	0.148	0.216	0.187	0.191	0.285	0.105	0.087	0.085
Average	0.241667	0.247333	0.240333	0.243667	0.239833	0.245667	0.2425	0.229	0.2355	0.225167	0.221833	0.227	0.2115	0.202667	0.209	0.118	0.100167	0.1115
%	0.999999	1.00001	1	1.00827	0.96969	1.02219	1.00345	0.925888	0.97989	0.931723	0.896912	0.944523	0.875171	0.819418	0.869627	0.488275	0.404992	0.46394
		Cells in medium	Vehicle-treated	2	4	6	24
	1	1	1.00827	1.00345	0.931723	0.875171	0.488275
	2	1	0.96969	0.925888	0.944523	0.819418	0.404992
	3	1	1.02219	0.97989	0.896912	0.869627	0.46394
Average		1	1.00005	0.969742	0.924386	0.854739	0.452402
Std Dev		0	0.0272002	0.0397627	0.0246386	0.0307139	0.0428235
SEM		0	0.015704	0.022957	0.0142251	0.0177327	0.0247242
p-Value			0.997502	0.257905	0.00602368	0.00120973	2.45988e-05
					x	x	x
			0	2	4	6	24
			1.00005	0.969742	0.924386	0.854739	0.452402

## Sheet: Alamar Blue
											2 H	4H	6 h	8H	9 h	12 h	24 h
										MO	99	110	97	97	97	93	79
											88	98	88	88	90	87	75
											90	98	89	87	89	84	78
											94	101	92	90	92	87	78
B02											93	98	91	86	89	83	77
B03											103	107	99	93	100	93	85
B04											94.5	102	92.6667	90.1667	92.8333	87.8333	78.6667
B05										DMSO	149	153	142	139	140	135	128
B06	526	929	1358	1951	2101	2607	3937				99	110	98	100	98	94	82
B07	538	961	1388	1999	2160	2670	3942				94	103	94	89	92	87	76
B08	528	954	1358	1938	2112	2602	3833				102	108	99	92	93	88	80
B09	525	952	1380	1989	2136	2683	3933				107	111	103	95	96	89	84
B10											112	115	108	100	103	95	91
B11	37	38	37	38	38	37	37				110.5	116.667	107.333	102.5	103.667	98	90.1667
B12	36	38	36	37	37	37	38			DMSO R1	2 H	4H	6 h	8H	10 h	12 h	24 h
C02
C03										EMBS
C04											104	117	108	114	115	111	99
C05											94	106	95	95	93	88	74
C06	512	897	1306	1817	2000	2450	3743				106		111	92	92	87	72
C07	478	835	1208	1694	1857	2249	3538				94	105	92
C08	520	939	1332	1840	2013	2469	3810				6.40312	6.65833	9.39858	11.9304	13	13.5769	15.0444
C09	521	921	1341	1855	2058	2504	3822			1	80.8806	83.6646	83.0797	100.333	100	95.3333	81.6667
C10										EMBS	90	100	91	87	88	83	74
C11	36	36	37	38	38	38	37				99	109	102	100	102	97	92
D02											95	100	93	87	90	84	75
D03											94	100	94	93	96	93	90
D04											93	98	92	85	87	81	75
D05											112	115	111	107	112	108	108
D06	459	785	1125	1521	1718	2034	3320				97.1667	103.667	97.1667	93.1667	95.8333	91	85.6667
D07	451	762	1108	1499	1680	2023	3343			2	2 H	4H	6 h	8H	10 h	12 h	24 h
D08	464	825	1183	1633	1810	2171	3513
D09	473	832	1191	1653	1841	2191	3556
D10										Blank	99	114	115	135	141	160	215
D11	36	38	37	38	38	39	38				94	109	109	129	138	154	210
E02											89	103	104	121	130	146	198
E03											94	108.667	109.333	128.333	136.333	153.333	207.667
E04
E05
E06	447	754	1109	1429	1622	1918	3240
E07	430	700	1019	1341	1513	1802	3161				37	38	37	38	38	37	37
E08	421	688	1017	1318	1499	1787	3158				36	38	36	37	37	37	38
E09	420	683	1003	1305	1487	1756	3018
E10	68	70	67	68	68	67	67				37.2143
E11	37	38	37	38	38	38	39
F02
F03
F04
F05
F06	403	640	963	1227	1402	1661	2969
F07	381	608	900	1167	1330	1577	2860
F08	406	645	968	1225	1414	1667	2886
F09	392	642	958	1242	1412	1662	2811
F10	58	61	57	58	57	59	57
F11	37	38	37	39	39	39	40
G02
G03
G04
G05
G06	398	625	958	1182	1361	1594	2958
G07	406	619	939	1172	1354	1578	2971
G08	419	643	985	1213	1401	1622	3025
G09	392	611	931	1147	1318	1532	2886
G10	75	74	71	70	72	69	70
G11	37	38	38	39	38	38	39
H02

## Sheet: Hydroethidine
	1		2			3
Samples	X mean		Samples	X mean		Samples	X mean
DMSO	17.73		DMSO	15.41		DMSO	16.71			17.73	15.41	16.71
2 Hr C14	19.52		2 Hr C14	17.47		2 Hr C14	18.91		2 Hr C14	19.52	17.47	18.91	0.089914
4 Hr C14	20.83		4 Hr C14	18.32		4 Hr C14	20.21		4 Hr C14	20.83	18.32	20.21	0.0349161	*
6 Hr C14	23.06		6 Hr C14	20.83		6 Hr C14	22.51		6 Hr C14	23.06	20.83	22.51	0.00435846	*
10 Hr C14	23.9		10 Hr C14	21.04		10 Hr C14	23.51		10 Hr C14	23.9	21.04	23.51	0.00519098	*
11 Hr C14	21.54		11 Hr C14	18.56		11 Hr C14	20.21		11 Hr C14	21.54	18.56	20.21	0.0331714	*
12 Hr C14	20.42		12 Hr C14	17.29		12 Hr C14	19.58		12 Hr C14	20.42	17.29	19.58	0.0975362
13 Hr C14	17.13		13 Hr C14	16.02		13 Hr C14	16.24		13 Hr C14	17.13	16.02	16.24	0.848431
14 Hr C14	17.82		14 Hr C14	16.21		14 Hr C14	16.87		14 Hr C14	17.82	16.21	16.87	0.690759
15 Hr C14	16.5		15 Hr C14	14.21		15 Hr C14	15.01		15 Hr C14	16.5	14.21	15.01	0.220566
18 Hr C14	28.35		18 Hr C14	26.32		18 Hr C14	28.98		18 Hr C14	28.35	26.32	28.98	0.000421758	*
24 Hr	29.66		24 Hr	28.36		24 Hr	29.79		24 Hr	29.66	28.36	29.79	9.89614e-05	*
Starved	29.96		Starved	25.85		Starved	28.99		Starved	29.96	25.85	28.99	0.00117196	*
	Fold increase			Fold increase			Fold increase
DMSO	1		DMSO	1		DMSO	1
2 Hr C14	1.10096		2 Hr C14	1.13368		2 Hr C14	1.13166
4 Hr C14	1.17484		4 Hr C14	1.18884		4 Hr C14	1.20946
6 Hr C14	1.30062		6 Hr C14	1.35172		6 Hr C14	1.3471
10 Hr C14	1.348		10 Hr C14	1.36535		10 Hr C14	1.40694
11 Hr C14	1.21489		11 Hr C14	1.20441		11 Hr C14	1.20946
12 Hr C14	1.15172		12 Hr C14	1.122		12 Hr C14	1.17175
13 Hr C14	0.966159		13 Hr C14	1.03958		13 Hr C14	0.971873
14 Hr C14	1.00508		14 Hr C14	1.05191		14 Hr C14	1.00958
15 Hr C14	0.930626		15 Hr C14	0.922128		15 Hr C14	0.898265
18 Hr C14	1.59898		18 Hr C14	1.70798		18 Hr C14	1.73429
24 Hr	1.67287		24 Hr	1.84036		24 Hr	1.78276
Starved	1.68979		Starved	1.67748		Starved	1.73489

## Sheet: DCFDA
	1		2				3
																X mean							With SP600125	with Thymidine
Samples	X mean		Samples	X mean		Samples	X mean									1	with NAC	2	WITH nac	3	with NAC		X mean	X mean
DMSO	66.13		DMSO	72		DMSO	81			66.13	72	81			DMSO	67.12	49.12	71.24	50.89	72.18	51.69	1	192	195
2 Hr C14	118.52		2 Hr C14	109.41		2 Hr C14	126.94		2 Hr C14	118.52	109.41	126.94	0.00244789	*	4h	115.23	51.84	113.28	47.84	116.74	51.28	2	202	190
4 Hr C14	110.11		4 Hr C14	123		4 Hr C14	130.69		4 Hr C14	110.11	123	130.69	0.00286115	*	24 H	194.89	47.84	196.62	52.87	196.58	47.42	3	198	187
6 Hr C14	107.23		6 Hr C14	119		6 Hr C14	133.8		6 Hr C14	107.23	119	133.8	0.00598413	*
10 Hr C14	103.72		10 Hr C14	111		10 Hr C14	120.98		10 Hr C14	103.72	111	120.98	0.00419045	*		RATIO							2.86055	2.90524
11 Hr C14	40.41		11 Hr C14	51		11 Hr C14	52.8		11 Hr C14	40.41	51	52.8	0.0125866	*		1	with NAC	2	WITH nac	3	with NAC		2.83549	2.66704
12 Hr C14	51.28		12 Hr C14	51.25		12 Hr C14	59.65		12 Hr C14	51.28	51.25	59.65	0.0210758		DMSO	1	0.731824	1	0.714346	1	0.716126		2.74314	2.59075
13 Hr C14	68.31		13 Hr C14	75.28		13 Hr C14	81.28		13 Hr C14	68.31	75.28	81.28	0.754895		4h	1.71678	0.772348	1.59012	0.671533	1.61735	0.710446	Average	2.81306	2.72101
14 Hr C14	72.85		14 Hr C14	72.8		14 Hr C14	85.8		14 Hr C14	72.85	72.8	85.8	0.538705		24 H	2.90361	0.712753	2.75997	0.742139	2.72347	0.656969	Std Dev	0.0618327	0.164049
15 Hr C14	107.23		15 Hr C14	114.88		15 Hr C14	131.75		15 Hr C14	107.23	114.88	131.75	0.00599041	*	AVERAGE RATIO							SEM	0.0356991	0.0947134
18 Hr C14	144.4		18 Hr C14	151.25		18 Hr C14	170.22		18 Hr C14	144.4	151.25	170.22	0.000746077	*
24 Hr	182.53		24 Hr	208.19		24 Hr	225.6		24 Hr	182.53	208.19	225.6	0.000561295	*		Without NAC	Cells co-treated 20 mM NAC			EMBS-treated cells	Cells co-treated with EMBS/SP600125		EMBS-treated cells	Cells co-treated with EMBS/Thymidine
Starved	223.48		Starved	230.87		Starved	284.6		Starved	223.48	230.87	284.6	0.000928771	*	Vehicle-treated cells	1	0.720765		EMBS-treated cells (24 Hours)	2.72638	2.81306	EMBS-treated cells (24 Hours)	2.72638	2.72101
															EMBS-treated cells (4 Hours)	1.64141	0.718109
															EMBS-treated cells (24 Hours)	2.79568	0.703954						0.025	0.016
	1		2				3								STD DEV		with NAC		SEM		with NAC
Samples	Fold increase			Fold increase			Fold increase								Vehicle-treated cells	0	0.00961808		dmso	0	0.005553
DMSO	1		DMSO	1		DMSO	1								EMBS-treated cells (4 Hours)	0.0666708	0.0508426		4h	0.0384924	0.029354
2 Hr C14	1.79223		2 Hr C14	1.13368		2 Hr C14	1.56716								EMBS-treated cells (24 Hours)	0.0952307	0.0432618		24 H	0.0549815	0.0249772
4 Hr C14	1.66505		4 Hr C14	1.18884		4 Hr C14	1.61346
6 Hr C14	1.6215		6 Hr C14	1.35172		6 Hr C14	1.65185								FOR p-vales
10 Hr C14	1.56843		10 Hr C14	1.36535		10 Hr C14	1.49358									X mean
11 Hr C14	0.611069		11 Hr C14	1.20441		11 Hr C14	0.651852									1	with NAC	2		3	with NAC
12 Hr C14	0.775442		12 Hr C14	1.122		12 Hr C14	0.73642																p-values
13 Hr C14	1.03297		13 Hr C14	1.03958		13 Hr C14	1.00346												WITH nac
14 Hr C14	1.10162		14 Hr C14	1.05191		14 Hr C14	1.05926								DMSO	67.12	71.24	72.18	49.12	50.89	51.69		0.000344681
15 Hr C14	1.6215		15 Hr C14	0.922128		15 Hr C14	1.62654								4h	115.23	101.28	118.74	51.84	47.84	51.28		0.000571438
18 Hr C14	2.18358		18 Hr C14	1.70798		18 Hr C14	2.10148								24 h	192.89	198.62	196.58	47.84	52.87	47.42		0.000885916
24 Hr	2.76017		24 Hr	1.84036		24 Hr	2.78519
Starved	3.3794		Starved	1.67748		Starved	3.51358

## Sheet: ALL ROS
	Hydrogen peroxide
	Repeat 1	Repeat 2	Repeat 3		Average	STd dev	SEM	P-value					Hydrogen peroxide	Superoxide
	Fold increase
DMSO	1	1	1		1	0	0					0	1	1
2 Hr C14	1.79223	1.51958	1.56716		1.62632	0.145633	0.0840812	0.00173498	*			2	1.62632	1.25073
4 Hr C14	1.66505	1.70833	1.61346		1.66228	0.047499	0.0274236	1.74393e-05	*			4	1.66228	1.36421
6 Hr C14	1.6215	1.65278	1.65185		1.64204	0.0177952	0.010274	3.92751e-07	*			6	1.64204	1.4335
10 Hr C14	1.56843	1.54167	1.49358		1.53456	0.0379258	0.0218965	1.67043e-05	*			10	1.53456	1.4322
11 Hr C14	0.611069	0.708333	0.651852		0.657085	0.0488428	0.0281994	0.000262442	*			11	0.657085	1.04423
12 Hr C14	0.775442	0.711806	0.73642		0.741223	0.0320891	0.0185266	0.000152383	*			12	0.741223	1.01176
13 Hr C14	1.03297	1.04556	1.00346		1.02733	0.0216085	0.0124757	0.0936575				13	1.02733	0.994529
14 Hr C14	1.10162	1.01111	1.05926		1.05733	0.0452843	0.0261449	0.0934041				14	1.05733	1.00859
15 Hr C14	1.6215	1.59556	1.62654		1.61453	0.0166279	0.00960009	3.5675e-07	*			15	1.61453	1.14148
18 Hr C14	2.18358	2.10069	2.10148		2.12858	0.0476272	0.0274976	2.10608e-06	*			18	2.12858	1.81132
24 Hr	2.76017	2.89153	2.78519		2.81229	0.069749	0.0402696	1.45787e-06	*			24	2.81229	2.11572
Starved	3.3794	3.20653	3.51358		3.3665	0.153932	0.0888728	1.18229e-05
	Superoxide
	Repeat 1	Repeat 2	Repeat 3		Average	STd dev	SEM	P-value
	Fold increase
DMSO	1	1	1		1	0	0
2 Hr C14	1.10096	1.13368	1.13166		1.1221	0.0183355	0.010586	0.000322687
4 Hr C14	1.17484	1.18884	1.20946		1.19105	0.0174106	0.010052	4.51475e-05
6 Hr C14	1.30062	1.35172	1.3471		1.33315	0.0282625	0.0163174	3.3986e-05
10 Hr C14	1.348	1.36535	1.40694		1.37343	0.0302918	0.017489	2.8448e-05
11 Hr C14	1.21489	1.20441	1.20946		1.20959	0.00523987	0.00302524	2.60099e-07
12 Hr C14	1.15172	1.122	1.17175		1.14849	0.0250341	0.0144534	0.000506166
13 Hr C14	0.966159	1.03958	0.971873		0.992539	0.0408428	0.0235806	0.767518	x
14 Hr C14	1.00508	1.05191	1.00958		1.02219	0.0258414	0.0149195	0.211167	x
15 Hr C14	0.930626	0.922128	0.898265		0.917006	0.0167778	0.00968667	0.00101911
18 Hr C14	1.59898	1.70798	1.73429		1.68042	0.0717406	0.0414194	8.03912e-05
24 Hr	1.67287	1.84036	1.78276		1.76533	0.0850961	0.0491302	9.91532e-05
Starved	1.68979	1.67748	1.73489		1.70072	0.0302239	0.0174498	2.29795e-06

## Sheet: CV NAC
			24 hr
												average absorbance		Cells in medium	Vehicle-treated	EMBS	EMBS	EMBS	EMBS	EMBS	EMBS
	Cells in medium	Vehicle-treated	EMBS	EMBS	EMBS	EMBS	EMBS	EMBS							2	3	5 mM NAC	10 mM NAC	15 mM	20 MM nac	25mm NAC
		2	3	5 mM NAC	10 mM NAC	15 mM	20 MM nac	25mm NAC					1	0.244	0.244833	0.111333	0.1425	0.149167	0.176667	0.241167	0.239333
	0.05	0.051	0.049	0.052	0.049	0.051	0.051	0.049					2	0.249667	0.248	0.11	0.151	0.1495	0.182667	0.244833	0.246333
	0.298	0.292	0.178	0.185	0.205	0.254	0.297	0.287					3	0.241	0.245667	0.1165	0.139333	0.148333	0.1695	0.237167	0.2395
	0.287	0.291	0.165	0.195	0.193	0.201	0.278	0.285						0.244889	0.246167	0.112611	0.144278	0.149	0.176278	0.241056	0.241722
	0.287	0.292	0.145	0.173	0.197	0.286	0.297	0.299
	0.303	0.305	0.158	0.205	0.204	0.201	0.298	0.287				%
	0.302	0.291	0.164	0.195	0.204	0.212	0.299	0.291						Cells in medium	Vehicle-treated	EMBS	EMBS	EMBS	EMBS	EMBS	EMBS
	0.287	0.298	0.158	0.202	0.192	0.206	0.278	0.287									5 mM NAC	10 mM NAC	15 mM	20 MM nac	25mm NAC
	0.05	0.051	0.05	0.052	0.048	0.051	0.049	0.05					1	1	1.00342	0.456284	0.584016	0.611339	0.724044	0.988388	0.980874
													2	1	0.995984	0.441767	0.606426	0.600402	0.733601	0.983266	0.98929
													3	1	1.01936	0.483402	0.578147	0.615491	0.70332	0.984094	0.993776
	0.248	0.242	0.128	0.135	0.155	0.204	0.247	0.237						MO	DMSO	C14	C14	C14	C14	C14	C14
	0.237	0.241	0.115	0.145	0.143	0.151	0.228	0.235							Vehicle-treated cells	EMBS-treated cells	Expose to EMBS and 5 mM NAC	Expose to EMBS and10 mM NAC	Expose to EMBS and 15 mM NAC	Expose to EMBS and 20 mM NAC	Expose to EMBS and 25 mM NAC
	0.237	0.242	0.095	0.123	0.147	0.236	0.247	0.249						1	1.00625	0.460485	0.58953	0.609077	0.720321	0.985249	0.98798
	0.253	0.255	0.108	0.155	0.154	0.151	0.248	0.237							0.0119457	0.0211331	0.0149239	0.0077948	0.0154801	0.00274934	0.00654985
	0.252	0.241	0.114	0.145	0.154	0.162	0.249	0.241							0.00689684	0.0122012	0.00861632	0.00450033	0.00893747	0.00158733	0.00378156
	0.237	0.248	0.108	0.152	0.142	0.156	0.228	0.237						p-value			0.000987188	0.000334742	6.73468e-05	1.80673e-06	2.05523e-06
aver	0.244	0.244833	0.111333	0.1425	0.149167	0.176667	0.241167	0.239333
%	1	1.00342	0.456284	0.584016	0.611339	0.724044	0.988388	0.980874
std dev	0.00784857	0.00563619	0.0108382	0.0117941	0.00591326	0.0352912	0.0102258	0.0051251
	Cells in medium	Vehicle-treated	EMBS	EMBS	EMBS	EMBS	EMBS	EMBS
		2	3	5 mM NAC	10 mM NAC	15 mM	20 MM nac	25mm NAC
	0.297	0.297	0.131	0.205	0.205	0.222	0.292	0.308
	0.302	0.288	0.173	0.183	0.208	0.254	0.291	0.297
	0.305	0.297	0.147	0.222	0.198	0.228	0.292	0.298
	0.297	0.278	0.143	0.208	0.179	0.248	0.305	0.299
	0.298	0.32	0.159	0.183	0.202	0.222	0.291	0.298
	0.299	0.308	0.207	0.205	0.205	0.222	0.298	0.278
	0.247	0.247	0.081	0.155	0.155	0.172	0.242	0.258
	0.252	0.238	0.123	0.133	0.158	0.204	0.241	0.247
	0.255	0.247	0.097	0.172	0.148	0.178	0.242	0.248
	0.247	0.228	0.093	0.158	0.129	0.198	0.255	0.249
	0.248	0.27	0.109	0.133	0.152	0.172	0.241	0.248
	0.249	0.258	0.157	0.155	0.155	0.172	0.248	0.228
aver	0.249667	0.248	0.11	0.151	0.1495	0.182667	0.244833	0.246333
%	1.00268	0.995984	0.441767	0.606426	0.600402	0.733601	0.983266	0.98929
std dev	0.00320416	0.0147377	0.0271219	0.0152971	0.0105972	0.0145144	0.00563619	0.00985224
	MO	DMSO	C14	C14	C14	C14	C14	C14
		2	3	5 mM NAC	10 mM NAC	15 mM	20 MM nac	25mm NAC
	0.273	0.298	0.185	0.183	0.224	0.212	0.307	0.299
	0.267	0.299	0.145	0.191	0.188	0.214	0.252	0.26
	0.309	0.286	0.173	0.187	0.208	0.233	0.29	0.305
	0.297	0.295	0.173	0.193	0.201	0.225	0.309	0.296
	0.296	0.291	0.145	0.19	0.163	0.215	0.275	0.278
	0.304	0.305	0.178	0.192	0.206	0.218	0.29	0.299
	0.223	0.248	0.135	0.133	0.174	0.162	0.257	0.249
	0.217	0.249	0.095	0.141	0.138	0.164	0.202	0.21
	0.259	0.236	0.123	0.137	0.158	0.183	0.24	0.255
	0.247	0.245	0.123	0.143	0.151	0.175	0.259	0.246
	0.246	0.241	0.095	0.14	0.113	0.165	0.225	0.228
	0.254	0.255	0.128	0.142	0.156	0.168	0.24	0.249
aver	0.241	0.245667	0.1165	0.139333	0.148333	0.1695	0.237167	0.2395
%	1	1.01936	0.483402	0.578147	0.615491	0.70332	0.984094	0.993776
std dev	0.0170529	0.00662319	0.017225	0.0037238	0.0208487	0.00801873	0.0213112	0.0171202

## Sheet: Mitotracker
X non-viable cells %		FL1 Log										Xmean with/without NAC					Ratio
1	2	3	average		STd Dev			s.e.m	Ratio			1				average		Stddev	Stddev	S.E.M
0.0067	0.0078	0.0068	0.0071	0.9929	0.000608276			0.000351188	1			0.007	0.006	0.007			0.995025	0.00057735	0.00057735	0.000333333
0.046	0.0511	0.0457	0.0476	0.9524	0.0030348			0.00175214	6.70423	2.24494e-05		0.08	0.075	0.078	4H		11.592	0.00251661	0.00251661	0.00145297
0.0932	0.0999	0.0751	0.0894	0.9106	0.0128293			0.00740698	12.5915	0.000374904		0.005	0.003	0.006			0.696517	0.00152753	0.00152753	0.000881917
0.1263	0.1351	0.1244	0.1286	0.8714	0.00570877			0.00329596	18.1127	3.30694e-06		0.276	0.269	0.281	24H		41.0945	0.00602771	0.0152753	0.00881917
0.2214	0.2067	0.2286	0.2189	0.7811	0.011162			0.00644438	30.831	5.14119e-06		0.005	0.005	0.006		0.00533333	0.79602	0.00057735	0.00057735	0.000333333
0.2653	0.2492	0.2817	0.2654	0.7346	0.0162502			0.00938208	37.3803	1.03813e-05
0.3492	0.4069	0.4486	0.401567	0.598433	0.0499142			0.028818	56.5587	0.000165041					Without NAC	Cells co-treated with 20 mM NAC
														Vehicle-treated cells	0.00666667	0		0.000333333	0.00287		ttest
														EMBS-treated cells (4 Hours)	0.0776667	0.00466667		0.00145297	0.000881917		1.75693e-06
Viable cells	%	FL3 Log												EMBS-treated cells (24 Hours)	0.275333	#DIV/0!		0.00881917	0.000333333		1.68466e-07
1	2	3
0.9233	0.9283	0.9258
0.5837	0.7309	0.749
0.4368	0.522	0.4453
0.3473	0.336	0.2945
0.3093	0.3303	0.3142
0.0477	0.0624	0.0313
0.055	0.065	0.072
Ratio viable/non viable						Non-viable /Viable			Average	Std Dev
137.806	119.013	136.147	130.989			0.00725658	0.00840246	0.007345	0.00766801	0.000637582
12.6891	14.3033	16.3895	14.4607		2	0.0788076	0.0699138	0.0610147	0.069912	0.00889646
4.6867	5.22523	5.92943	5.28045		4	0.21337	0.191379	0.16865	0.191133	0.0223608
2.7498	2.48705	2.36736	2.53474		6	0.363663	0.402083	0.422411	0.396052	0.0298349
1.39702	1.59797	1.37445	1.45648		18	0.71581	0.625795	0.727562	0.689722	0.0556738
0.179796	0.250401	0.111111	0.180436		24	5.56184	3.99359	9	6.18514	2.56074
0.157503	0.159744	0.160499	0			6.34909	6.26	6.23056	6.27988	0.0617182

## Sheet: Annexin CC
Annexin V-FIT
	DMSO 1	DMSO2	DMSO 3	2h 1	2 h 2	2 h 3	4 h 1	4 h 2	4 h 3	6 h 1	6 h 2	6 h 3	18 h 1	18 h 2	18 h 3	24 h	24 h 2	24 h 3
Early apoptosis	0.33	1.06	0.41	0.44	0.33	0.27	0.5	0.01	0.08	5.79	4.6	4.51	13.6	20.05	15.31	7.62	8.03	4.74
Late apoptosis	0.92	0.36	0.74	0.83	0.92	1.12	2.69	2.94	1.15	7.19	8.17	8.26	2.56	1.03	2.41	16.84	17.37	16.39
Viable	97.81	98.58	98.4	98.34	98.81	96.56	94.65	90.64	89.05	85.07	83.57	83.38	82.89	78.76	82.08	63.55	62.62	66.88
Necrotic	0.92	0	0.45	0.39	0.92	2.04	2.16	6.41	9.77	1.93	3.65	3.83	0.95	16	0.2	11.97	11.97	11.97
Average	0	2	4	6	18	24			Average	0	2	4	6	18	24
Early apoptosis	0.6	0.346667	0.196667	4.96667	16.32	6.79667			Early apoptosis	0.006	0.00346667	0.00196667	0.0496667	0.1632	0.0679667
Late apoptosis	0.673333	0.956667	2.26	7.87333	2	16.8667			Late apoptosis	0.00673333	0.00956667	0.0226	0.0787333	0.02	0.168667
Viable	98.2633	97.9033	91.4467	84.0067	81.2433	64.35			Viable	0.982633	0.979033	0.914467	0.840067	0.812433	0.6435
Necrotic	0.456667	1.11667	6.11333	3.13667	5.71667	11.97			Necrotic	0.00456667	0.0111667	0.0611333	0.0313667	0.0571667	0.1197
Std dev									Std dev	0	2	4	6	18	24
Early apoptosis	0.400375	0.0862168	0.265016	0.714446	3.34151	1.79288			Early apoptosis	0.00400375	0.000862168	0.00265016	0.00714446	0.0334151	0.0179288
Late apoptosis	0.28589	0.148436	0.969381	0.593492	0.843386	0.490544			Late apoptosis	0.0028589	0.00148436	0.00969381	0.00593492	0.00843386	0.00490544
Viable	0.402782	1.18686	2.88583	0.925761	2.18843	2.23984			Viable	0.00402782	0.0118686	0.0288583	0.00925761	0.0218843	0.0223984
Necrotic	0.460036	0.842397	3.81366	1.04887	8.91352	0			Necrotic	0.00460036	0.00842397	0.0381366	0.0104887	0.0891352	0
SEM									SEM	0	2	4	6	18	24
Early apoptosis	0.231157	0.0497773	0.153007	0.412486	1.92922	1.03512			Early apoptosis	0.00231157	0.000497773	0.00153007	0.00412486	0.0192922	0.0103512
Late apoptosis	0.165059	0.0856997	0.559673	0.342653	0.486929	0.283216			Late apoptosis	0.00165059	0.000856997	0.00559673	0.00342653	0.00486929	0.00283216
Viable	0.232546	0.685233	1.66614	0.534488	1.26349	1.29317			Viable	0.00232546	0.00685233	0.0166614	0.00534488	0.0126349	0.0129317
Necrotic	0.265602	0.486358	2.20182	0.605567	5.14622	0			Necrotic	0.00265602	0.00486358	0.0220182	0.00605567	0.0514622	0
C/C	DMSO 1	DMSO2	DMSO 3	2h 1	2 h 2	2 h 3	4 h 1	4 h 2	4 h 3	6 h 1	6 h 2	6 h 3	18 h 1	18 h 2	18 h 3	24 h	24 h 2	24 h 3
Sub-G1	0.2	0.15	0.28	3.61	3.94	1.55	4	5.09	5.08	8.49	6.04	7.15	13.44	12.84	14.48	34.09	33.09	37.08
G1	68.98	65.27	66.28	51.96	56.11	69.81	60.96	53.98	50.97	44.02	50.14	48.29	32.8	34.82	28.65	4.18	5.27	4.09
S phase	15.8	14.98	16.98	10.72	8.97	4.57	2.98	8.97	4.06	7.23	8.9	7.99	5.83	6.25	5.24	10.98	10.08	9.87
G2M	15.02	19.6	16.46	33.96	30.98	24.27	32.06	31.96	39.89	39.28	34.12	36.28	46.37	44.36	50.39	46.95	48.06	45.56
	0	0	0	0	0	0	0	0	0	0.98	0.8	0.29	1.56	1.64	1.24	3.8	3.5	3.4
	100	100	100	100.25	100	100.2	100	100	100	100	100	100	100	99.91	100	100	100	100
C/C	DMSO 1	DMSO2	DMSO 3	4 h 1	4 h 2	4 h 3	4 h and NAC	4 h and NAC 2	4 h and NAC 3	24 h	24 h 2	24 h 3	24 h and NAC	24 h and NAC 2	24 h and NAC 3	24 H + JNK	24 H + JNK	24 H + JNK	48 h DMSO1	48H DMSO 2	48 Hours DMSO3	48 H	48 H 2	48 H 3	48 H + NAC	48 H + NAC	48 H + NAC	48 H + JNK	48 H + JNK 2	48 H + JNK 3
Sub-G1	0.2	0.15	0.28	4	5.09	5.08	0.45	0.25	0.38	34.09	33.09	37.08	0.48	0.47	1.02	5.54	4.97	1.21	0.98	0.87	0.67	43.58	42.98	45.87	1.21	0.98	5.12	4.21	5.54	4.87
G1	68.98	65.27	66.28	60.96	53.98	50.97	65.87	67.98	68	4.18	5.27	4.09	66.84	65.07	67.21	61.98	63.61	65.21	69.71	69.01	68.24	10.26	7.98	10.23	66.97	65.8	64.21	59.98	62.98	62.21
S phase	15.8	14.98	16.98	2.98	8.97	4.06	12.68	14.98	10.68	10.98	10.08	9.87	15.78	14.69	15	13.23	14.21	13.51	14.31	15.84	15.15	10.98	11.98	10.98	14.61	15.21	12.76	10.98	8.98	10.11
G2M	15.02	19.6	16.46	32.06	31.96	39.89	21	16.79	20.94	46.95	48.06	45.56	15.9	18.97	15.87	18.45	17.21	18.11	15	14.28	15.94	13.98	19.08	14.05	17.21	18.01	17.11	16.21	15.51	16.98
>4N	0	0	0	0	0	0	0	0	0	3.8	3.5	3.4	1	0.8	0.9	0.8	0	1.96	0	0	0	21.2	17.98	18.87	0	0	0.8	8.62	6.99	5.83
	100	100	100	100	100	100	100	100	100	100	100	100	100	100	100	100	100	100	100	100	100	100	100	100	100	100	100	100	100	100
average																SEM
C/C	0	2	4	6	18	24		std dev	0	2	4	6	18	24		std dev	0	2	4	6	18	24
Sub-G1	0.21	3.03333	4.72333	7.22667	13.5867	34.7533		Sub-G1	0.0655744	1.29516	0.626445	1.2268	0.829779	2.07606		Sub-G1	0.0378594	0.74776	0.361678	0.708292	0.479073	1.19861
G1	66.8433	59.2933	55.3033	47.4833	32.09	4.51333		G1	1.91808	9.34108	5.12479	3.13873	3.14568	0.656836		G1	1.1074	5.39308	2.9588	1.81215	1.81616	0.379224
S phase	15.92	8.08667	5.33667	8.04	5.77333	10.31		S phase	1.00539	3.16873	3.19256	0.836122	0.507379	0.589661		S phase	0.58046	1.82947	1.84322	0.482735	0.292935	0.340441
G2M	17.0267	29.7367	34.6367	36.56	47.04	46.8567		G2M	2.34199	4.96321	4.54979	2.59137	3.07033	1.25261		G2M	1.35215	2.86551	2.62683	1.49613	1.77265	0.723195
>4N	0	0	0	0.69	1.48	3.56667		>4N	0	0	0	0.357911	0.21166	0.208167		>4N	0	0	0	0.20664	0.122202	0.120185
average
C/C	0	2	4	6	18	24		SEM	0	2	4	6	18	24
Sub-G1	0.0021	0.0303333	0.0472333	0.0722667	0.135867	0.347533		Sub-G1	0.000378594	0.0074776	0.00361678	0.00708292	0.00479073	0.0119861
G1	0.668433	0.592933	0.553033	0.474833	0.3209	0.0451333		G1	0.011074	0.0539308	0.029588	0.0181215	0.0181616	0.00379224
S phase	0.1592	0.0808667	0.0533667	0.0804	0.0577333	0.1031		S phase	0.0058046	0.0182947	0.0184322	0.00482735	0.00292935	0.00340441
G2M	0.170267	0.297367	0.346367	0.3656	0.4704	0.468567		G2M	0.0135215	0.0286551	0.0262683	0.0149613	0.0177265	0.00723195
>4N	0	0	0	0.0069	0.0148	0.0356667		>4N	0	0	0	0.0020664	0.00122202	0.00120185
t-test	0	2	4	6	18	24
Sub-G1		0.0195893	0.000242298	0.000586048	9.90939e-06	8.64565e-06
G1		0.24217	0.0217183	0.000803276	8.21467e-05	7.4453e-07
S phase		0.0150829	0.00541069	0.000476021	9.84504e-05	0.00113142
G2M		0.0159787	0.00397741	0.00063575	0.00681342	0.00221019
>4N		#DIV/0!		0.0288588	0.000266644	7.67755e-06
	Vehicle-treated cells (24 Hr)	EMBS-treated cells (4 Hours)	EMBS/NAC-treated cells (4 Hours)	EMBS-treated cells (24 Hours)	EMBS/NAC-treated cells (24 Hours)	Vehicle-treated cells (48 Hr)	EMBS-treated cells (48 Hours)	EMBS/NAC-treated cells (48 Hours)
Sub-G1	0.21	4.72333	0.36	34.7533	0.656667	0.84	44.1433	2.43667
G1	66.8433	55.3033	67.2833	4.51333	66.3733	68.9867	9.49	65.66
S phase	15.92	5.33667	12.78	10.31	15.1567	15.1	11.3133	14.1933
G2M	17.0267	34.6367	19.5767	46.8567	16.9133	15.0733	15.7033	17.4433
>4N	0	0	0	3.56667	0.9	0	19.35	0.266667
	Vehicle-treated cells (24 Hr)	EMBS-treated cells (24 Hours)	EMBS/SP600125-treated cells (24 Hours)	Vehicle-treated cells (48 Hr)	EMBS-treated cells (48 Hours)	EMBS/SP600125-treated cells (48Hours)
Sub-G1	0.21	34.7533	3.90667	0.84	44.1433	4.87333
G1	66.8433	4.51333	63.6	68.9867	9.49	61.7233
S phase	15.92	10.31	13.65	15.1	11.3133	10.0233
G2M	17.0267	46.8567	17.9233	15.0733	15.7033	16.2333
>4N	0	3.56667	0.92	0	19.35	7.14667
	Vehicle-treated cells (24 Hr)	EMBS-treated cells (4 Hours)	EMBS/NAC-treated cells (4 Hours)	EMBS-treated cells (24 Hours)	EMBS/NAC-treated cells (24 Hours)	Vehicle-treated cells (48 Hr)	EMBS-treated cells (48 Hours)	EMBS/NAC-treated cells (48 Hours)
Sub-G1	0.0021	0.0472333	0.0036	0.347533	0.00656667	0.0084	0.441433	0.0243667
G1	0.668433	0.553033	0.672833	0.0451333	0.663733	0.689867	0.0949	0.6566
S phase	0.1592	0.0533667	0.1278	0.1031	0.151567	0.151	0.113133	0.141933
G2M	0.170267	0.346367	0.195767	0.468567	0.169133	0.150733	0.157033	0.174433
>4N	0	0	0	0.0356667	0.009	0	0.1935	0.00266667
	Vehicle-treated cells (24 Hr)	EMBS-treated cells (24 Hours)	EMBS/SP600125-treated cells (24 Hours)	Vehicle-treated cells (48 Hr)	EMBS-treated cells (48 Hours)	EMBS/SP600125-treated cells (48Hours)
Sub-G1	0.0021	0.347533	0.0390667	0.0084	0.441433	0.0487333
G1	0.668433	0.0451333	0.636	0.689867	0.0949	0.617233
S phase	0.1592	0.1031	0.1365	0.151	0.113133	0.100233
G2M	0.170267	0.468567	0.179233	0.150733	0.157033	0.162333
>4N	0	0.0356667	0.0092	0	0.1935	0.0714667
Std dev	DMSO	4H	4H and NAC	24H	24 h and NAC
Sub-G1	0.0655744	0.626445	0.101489	2.07606	0.314696
G1	1.91808	5.12479	1.22402	0.656836	1.14378
S phase	1.00539	3.19256	2.15174	0.589661	0.561635
G2M	2.34199	4.54979	2.41351	1.25261	1.78119
SEM	DMSO	4H	4H and NAC	24H	24 h and NAC
Sub-G1	0.0378594	0.361678	0.0585947	1.19861	0.18169
G1	1.1074	2.9588	0.70669	0.379224	0.660362
S phase	0.58046	1.84322	1.24231	0.340441	0.32426
G2M	1.35215	2.62683	1.39344	0.723195	1.02837
Annexin V-FIT		P-Values
		DMSO 1	2h	4h	6h	18 h	24 h
Early apoptosis			0.344339	0.219367	0.000764188	0.00126842	0.0042792
Late apoptosis			0.202316	0.0530306	4.58622e-05	0.0613055	1.0048e-06
Viable			0.644942	0.0154499	1.65801e-05	0.000187594	1.33847e-05
Necrotic			0.299496	0.0632654	0.0154386	0.365085	1.6933e-06
CC		DMSO 1	2h	4h	6h	18 h	24 h
Sub-G1			0.0195893	0.000242298	0.000586048	9.90939e-06	8.64565e-06
G1			0.24217	0.0217183	0.000803276	8.21467e-05	7.4453e-07
S phase			0.0150829	0.00541069	0.000476021	9.84504e-05	0.00113142
G2M			0.0159787	0.00397741	0.00063575	0.00167615	4.11671e-05

## Sheet: LDH
	Background	Low control	Vehicle-treated cells	EMBS-treated cells	High control
MCF-7	0.66925	0.703125	0.705375	0.68325	1.501			0.0187383	0.0125511	0.0136118	0.0491439	0.0134232
MDA-MB-231	0.656	0.712	0.715	0.718	1.48			0.00896289	0.0120381	0.0377216	0.0367922	0.0125797
MCF-12A	0.6825	0.69425	0.69575	0.6985	1.49475			0.00896289	0.0120381	0.0377216	0.0367922	0.0125797
std dev
					2.24281
					2.2561
					2.19011
